# Supplementary material for: Epidemiology of systemic sclerosis in the Asia-Pacific region: a systematic review and meta-analysis
Source: Ann Med. 2025 Mar 21;57(1):2479238. doi: 10.1080/07853890.2025.2479238 (PMC11934167; doi:10.1080/07853890.2025.2479238)
Supplement: Supplemental Material [file IANN_A_2479238_SM8043.zip]

Archive with 3 entries (2 files):
- supplementary_file/
- supplementary_file/supplementary_file1.docx
- supplementary_file/supplementary_file2.docx
